# Supplementary material for: Elite Model for the Generation of Induced Pluripotent Cancer Cells (iPCs)
Source: PLoS One. 2013 Feb 13;8(2):e56702. doi: 10.1371/journal.pone.0056702 (PMC3572060; doi:10.1371/journal.pone.0056702)
Supplement: Table S1 — Primer Sequences. (XLSX) [file pone.0056702.s006.xlsx]

## Sheet: Sheet1
Table S1. Primer Sequences
Primers	Sequence 5' - 3'	Applications	Remarks
hp53-1 F	AGA CTG CCT TCC GGG TCA C	RT-PCR, PCR and sequencing (amplicon 1)	Amplifies exons 2-5
hp53-1 R	CTC CGT CAT GTG CTG TGA CT
hp53-2 F	GTA CTC CCC TGC CCT CAA C	RT-PCR and sequencing (amplicon 2)	Amplifies exons 5-11
hp53-2 R	GCA CAC CTA TTG CAA GCA A
CDKN2A F	CGG AGA GGG GGA GAG CAG GC	RT-PCR and sequencing	[1]
CDKN2A R	TTA CGG TAG TGG GGG AAG GC
CDKN2B F	AGG ACG ACG GGA GGG TAA TG	RT-PCR and sequencing	[2]
CDKN2B R	GCC TTC ATC GAA TTA GGT GGG TG
CDKN2A-g F	TGA GCT TTG GAA GCT CTC AG	PCR	[3]
CDKN2A-g R	ACA AGC TTC CTT TCC GTC ATG CCG
CDKN2B-g F	TCC CCG TTG GCA GCC TTC ATC GAA TTA	PCR	[3]
CDKN2B-g R	TCT TTA AAT GGC TCC ACC TGC CTT
CDKN2B-g F2	CGT TAA GTT TAC GGC CAA CG	PCR (H460, Figure S2)
CDKN2B-g R2	CGC ACC TTC TCC ACT AGT CC
CDKN2B F2	CGT TAA GTT TAC GGC CAA CG	Sequencing (H460, Figure S2)
CDKN2B R	GCC TTC ATC GAA TTA GGT GGG TG		[2]
1. Monzon J, Liu L, Brill H, Goldstein AM, Tucker MA, et al. (1998) CDKN2A mutations in multiple primary melanomas. N Engl J Med 338: 879-887.
2.Schmidt EE, Ichimura K, Messerle KR, Goike HM, Collins VP (1997) Infrequent methylation of CDKN2A(MTS1/p16) and rare mutation of both CDKN2A and CDKN2B(MTS2/p15) in primary astrocytic tumours. Br J Cancer 75: 2-8.
3. Shan Z, Parker T, Wiest JS (2004) Identifying novel homozygous deletions by microsatellite analysis and characterization of tumor suppressor candidate 1 gene, TUSC1, on chromosome 9p in human lung cancer. Oncogene 23: 6612-6620.
