# Supplementary material for: Elite Model for the Generation of Induced Pluripotent Cancer Cells (iPCs)
Source: PLoS One. 2013 Feb 13;8(2):e56702. doi: 10.1371/journal.pone.0056702 (PMC3572060; doi:10.1371/journal.pone.0056702)
Supplement: Table S2 — Explant Tumor Data. (XLSX) [file pone.0056702.s007.xlsx]

## Sheet: Sheet1
Table S2. Explant Tumor Data
Explant Tumor	Mice	Remarks
H358-1	SCID mice
H358-2	SCID mice	Haemorrhage at inoculation site
H358-3	SCID mice
H358-4	SCID mice
H460-1	nude mice
H460-2	SCID mice
H460-3	SCID mice
H460-4	SCID mice
